# Supplementary material for: Combined Metabolome and Transcriptome Analysis Elucidates Sugar Accumulation in Wucai (Brassica campestris L.)
Source: Int J Mol Sci. 2023 Mar 2;24(5):4816. doi: 10.3390/ijms24054816 (PMC10003340; doi:10.3390/ijms24054816)
Supplement: Supplementary file 1 [file ijms-24-04816-s001.zip]

Archive with 1 entries (1 files):
- ijms-2104373-supplementary.pdf
